# Supplementary material for: Acquired somatic variants in inherited myeloid malignancies
Source: Leukemia. 2022 Feb 9;36(5):1377–81. doi: 10.1038/s41375-022-01515-2 (PMC9061295; doi:10.1038/s41375-022-01515-2)
Supplement: Supplementary file 2 — Supplementary Table S2 [file 41375_2022_1515_MOESM2_ESM.xlsx]

## Sheet: TruSight Myeloid Seq Panel
Gene	Target Region (exon)
ABL1	4–6
ASXL1	12
ATRX	8-10 and 17-31
BCOR	full
BCORL1	full
BRAF	15
CALR	9
CBL	8 + 9
CBLB	9, 10
CBLC	9, 10
CDKN2A	full
CEBPA	full
CSF3R	14-17
CUX1	full
DNMT3A	full
ETV6/TEL	full
EZH2	full
FBXW7	9 + 10 + 11
FLT3	14 + 15 + 20
GATA1	2
GATA2	2-6
GNAS	8 + 9
HRAS	2 + 3
IDH1	4
IDH2	4
IKZF1	full
JAK2	12 + 14
JAK3	13
KDM6A	full
KIT	2, 8-11, 13 + 17
KRAS	2 + 3
MLL	5-8
MPL	10
MYD88	3-5
NOTCH1	26-28 + 34
NPM1	12
NRAS	2 +3
PDGFRA	12, 14, 18
PHF6	full
PTEN	5 + 7
PTPN11	3 +13
RAD21	full
RUNX1	full
SETBP1	4 (partial)
SF3B1	13-16
SMC1A	2, 11, 16 + 17
SMC3	10, 13, 19, 23, 25 + 28
SRSF2	1
STAG2	full
TET2	3-11
TP53	2-11
U2AF1	2 + 6
WT1	7 + 9
ZRSR2	full
