# Supplementary material for: Acquired somatic variants in inherited myeloid malignancies
Source: Leukemia. 2022 Feb 9;36(5):1377–81. doi: 10.1038/s41375-022-01515-2 (PMC9061295; doi:10.1038/s41375-022-01515-2)
Supplement: Supplementary file 4 — Supplementary Table S4 [file 41375_2022_1515_MOESM4_ESM.xlsx]

## Sheet: Sheet1
Sex	Age	Myeloid malignancy	Pre-malignant disease, other malignancy, family history	Known germline variant	Variant detail	Somatic variants (VAF %)	Additional germline variants	Karyotype	Proof of germline status	Reference
F	35	AML with maturation	NA	CEBPA	p.P23Rfs*137	PTPN11 p.E76G; WT1 c.1138_1139	NA	NA	Buccal mucosa specimens and/or bone marrow aspirates in CR	3
F	17	AML with MRC	NA	CEBPA	p.E334Afs*90	FLT3 ITD (10%); NPM1 c.860_863dup; TET2 p.R1359C	NA	NA	Buccal mucosa specimens and/or bone marrow aspirates in CR	3
F	14	AML without maturation	NA	CEBPA	p.Y67Lfs*41	CEBPA p.Q312dup	NA	NA	Buccal mucosa specimens and/or bone marrow aspirates in CR	3
F	11	AML without maturation	NA	CEBPA	p.L324R	CEBPA c.97_112del; FLT3 ITD (5.5%); GATA2 p.A318V; KIT c.1914 G>C; WT1 c.1221_1222insC	NA	NA	Buccal mucosa specimens and/or bone marrow aspirates in CR	3
M	33	AML M2 with myelodysplastic features	NA	CEBPA	c.134dupC	ABL1 p.S222L (6.87%); BCORL1 p.R500C (10.41%); BCORL1 p.H1144TfsTer78 (6%); CEBPA c.937_938ins; DNMT3A p.R742Q (9.9%); DNMT3A p.R598Ter (8.9%); DNMT3A p.A254RfsTer10 (23%); GATA2 p.S290P (15.6%); NPM1 p.C2168S (6.48%); RAD21 p.S235VfsTer19 (7%); TET2 p.S1561P (10.5%); WT1 Splice donor variant (30.39%)	NA	46,XY,del(9)(q13q22)	Buccal mucosa specimens and/or bone marrow aspirates in CR	4
M	9	AML	NA/No familial AML history	CEBPA	p.K313E	CEBPA p.A303_V308dup; EZH2; GATA2; KIT	NA	NA	Genomic DNA of fingernails	5
F	4	AML	NA/Familial AML history	CEBPA	p.R35Gfs*125	CEBPA p.R306_Q311del	NA	NA	Genomic DNA of fingernails	5
F	11	AML	NA/No familial AML history	CEBPA	p.H24Afs*84	CEBPA p.K313dup	NA	NA	Genomic DNA of fingernails	5
F	23	AML	NA/No familial AML history	CEBPA	p.A111Gfs*56	CEBPA p.L315dup	NA	NA	Genomic DNA of fingernails	5
F	36	AML	NA/No familial AML history	CEBPA	p.E148*	CEBPA p.H24fs*84 (50.5%); TET2 p.Q701* (56.3%); TET2 p.C1271fs*29 (32.7%)	NA	NK	Skin fibroblasts	6
F	27	AML-M2	NA	CEBPA	p.D106fs*107	CEBPA p.314insK	NA	NK	Buccal mucosa specimens and/or bone marrow aspirates in CR	7
F	40	AML-M1	NA/Familial AML history	CEBPA	p.A47fs*159	CEBPA p.313insQ	NA	NK	Buccal mucosa specimens and/or bone marrow aspirates in CR	7
M	42	AML-M1	NA/Familial AML history	CEBPA	p.A47fs*159	CEBPA p.A353P; CEBPA p.M354L	NA	NA	Skin excision of a benign nevus	7
F	29	AML relapse	Pancytopenia	CEBPA	p.E148*	CEBPA p.E59* (6.6%)	NA	NK	Relapse sample and non-myeloid cell line	8
F	32	AML (56%)	NA	CEBPA	p.H24Afs*84	GATA2 p.G320D	NA	47,XX,+21 [18/20]; 46,XX [2/20]	Complete remission BM	9
F	53	AML	NA	CEBPA	p.H24Afs*84	None in 15 gene NGS panel	NA	NK	Complete remission BM	9
M	70	AML	NA	DDX41	p.D140fs	DDX41 p.R525H (21%), SMAD1 (p.T4I, 25%)	NA	NK	Buccal mucosa specimens/paired CD3+ T cells/remission sample	10
F	44	sAML	NA	DDX41	p.D140fs	None (62 gene-panel/WES)	NA	NK	Buccal mucosa specimens	10
M	45	AML	NA	DDX41	p.D140fs	DDX41 p.R525H (12%)	NA	NK	Buccal mucosa specimens	10
M	64	RCMD	NA	DDX41	p.I396T	DDX41 p.R525H (42%); DNMT3A C394R (14%); PHF6 C20fs (15%)	NA	NK	Buccal mucosa specimens/paired CD3+ T cells/remission sample	10
M	66	RCMD	NA	DDX41	p.I396T	DDX41 p.R525H (37%); JAK2 V617F (46%)	NA	NK	Buccal mucosa specimens/paired CD3+ T cells/remission sample	10
M	67	RAEB-1	NA	DDX41	p.D140fs	DDX41 p.R525H (20%); TP53 S94X (22%)	NA	NK	Buccal mucosa specimens/paired CD3+ T cells/remission sample	10
M	72	RAEB-1	NA	DDX41	p.D140fs	DDX41 p.R525H (25%); RUNX1 P68R (30%)	NA	NK	Buccal mucosa specimens/paired CD3+ T cells/remission sample	10
M	62	RAEB-2	NA	DDX41	p.D140fs	None (62 gene-panel/WES)	NA	NK	Buccal mucosa specimens/paired CD3+ T cells/remission sample	10
M	65	RAEB-1	NA	DDX41	p.F183I	DDX41 p.R525H (11%), LUC7L2 (p.248_249del, 9%)	NA	NK	Buccal mucosa specimens/paired CD3+ T cells/remission sample	10
M	85	sAML	NA	DDX41	p.D140fs	DDX41 p.R525H	NA	NA	Buccal mucosa specimens/paired CD3+ T cells/remission sample	10
M	74	sAML	NA	DDX41	p.Q52fs	DDX41 p.A225D	NA	NA	Buccal mucosa specimens/paired CD3+ T cells/remission sample	10
M	58	RAEB-1	NA	DDX41	p.D140fs	None (62 gene-panel/WES)	NA	NK	Buccal mucosa specimens/paired CD3+ T cells/remission sample	10
M	88	RAEB-1	NA	DDX41	p.D140fs	None (62 gene-panel/WES)	NA	NK	Buccal mucosa specimens/paired CD3+ T cells/remission sample	10
M	71	AML	NA	DDX41	p.D140fs	None (62 gene-panel/WES)	NA	NK	Buccal mucosa specimens/paired CD3+ T cells/remission sample	10
M	68	sAML	NA	DDX41	p.D140fs	NRAS p.G12D (47%), LUC7L2 (p. 248_249del,11.5%)	NA	46,XY,-7,+mar[2]/46,XY[19]	Buccal mucosa specimens/paired CD3+ T cells/remission sample	10
M	78	RAEB-1	NA	DDX41	p.M155I	None (62 gene-panel/WES)	NA	46XY, del(20)(q11.2) [17]	Buccal mucosa specimens/paired CD3+ T cells/remission sample	10
M	73	MDS-MLD	No	DDX41	p.G173R	DDX41 p.R525H (16%); CUX1 p.V556fs (12%)	NA	NK	VAF > 40% in tumor sample/bone marrow fibroblasts when available	11
M	72	MDS-EB1	No	DDX41	p.Q41X	None (80 gene-panel/WES)	NA	NK	VAF > 40% in tumor sample/bone marrow fibroblasts when available	11
M	76	MDS-EB1	Cytopenia (5y before)	DDX41	p.R339C	None (80 gene-panel/WES)	NA	NK	VAF > 40% in tumor sample/bone marrow fibroblasts when available	11
M	88	AML-M2	No	DDX41	p.H315fs	DDX41 p.G530D (11%); SRSF2 p.P95H (4%)	NA	NK	VAF > 40% in tumor sample/bone marrow fibroblasts when available	11
F	65	MDS/MPN	No	DDX41	p.K331del	DDX41 p.T227M (14%); JAK2 p.V617F (10%)	NA	NK	VAF > 40% in tumor sample/bone marrow fibroblasts when available	11
M	49	AML-M2	Cytopenia (6y before)/twin with neutropenia	DDX41	p.M1I	DDX41 p.R525H (13%); DNMT3A p.P700L (3%); SETBP1 p.S869N (5%)	NA	Complex	VAF > 40% in tumor sample/bone marrow fibroblasts when available	11
F	75	AML	No	DDX41	p.I176T	None (80 gene-panel/WES)	NA	Trisomy 8	VAF > 40% in tumor sample/bone marrow fibroblasts when available	11
M	74	AML	Cytopenia (15y before) and prostate cancer/mother with cytopenia	DDX41	p.G173R	DDX41 p.R525H (8%); CUX1 p.Q723X (9%)	NA	NK	VAF > 40% in tumor sample/bone marrow fibroblasts when available	11
M	62	MDS-MLD	Cytopenia (2y before)	DDX41	p.G173R	DDX41 p.R525H (5%)	NA	NK	VAF > 40% in tumor sample/bone marrow fibroblasts when available	11
M	66	AML-M2	Cytopenia (3y before)	DDX41	p.K597fs	DDX41 p.R525H (10%); DNMT3A c.2479-2A>C C (14%), NF1:p.E1570G (10%)	NA	NK	VAF > 40% in tumor sample/bone marrow fibroblasts when available	11
M	37	MDS-MLD	Cytopenia (13y before) and T lymphoid proliferation	DDX41	c.644+1G>A	DDX41 p.P265L (27%); RUNX1 p.D133G (5%); RUNX1 p.R177X (3%); SRSF2:p.P95L (15%)	NA	NK	VAF > 40% in tumor sample/bone marrow fibroblasts when available	11
M	64	MDS-EB2	Cytopenia (4y before)/sister died of AML	DDX41	p.K331del	None (80 gene-panel/WES)	NA	NK	VAF > 40% in tumor sample/bone marrow fibroblasts when available	11
M	77	MDS-EB1	No	DDX41	p.Q41X	DDX41 p.R525H (8%); DDX41 p.A225V (8%); ASXL1 p.R693X (2%); CUX1 p.A681fs (8%)	NA	NK	VAF > 40% in tumor sample/bone marrow fibroblasts when available	11
M	83	AML-M1	Cytopenia (6y before)	DDX41	p.P433fs	CUX1 p.T611I (6%); CTCF:p.S388I (13%)	NA	NK	VAF > 40% in tumor sample/bone marrow fibroblasts when available	11
F	70	MDS-EB2	No	DDX41	p.S23fs	DDX41 p.R525H (2%)	NA	NK	VAF > 40% in tumor sample/bone marrow fibroblasts when available	11
F	80	AML	No	DDX41	p.P251L	None (80 gene-panel/WES)	NA	t(8;21)	VAF > 40% in tumor sample/bone marrow fibroblasts when available	11
M	60	AML-M1	No	DDX41	p.S363del	DDX41 p.R525H (22%); CUX1 p.P782fs (15%); EZH2 p.Q722X (12%); SRSF2 p.P95H (5%)	NA	Trisomy 8	VAF > 40% in tumor sample/bone marrow fibroblasts when available	11
F	61	MDS-MLD	Cytopenia (2y before)	DDX41	p.R479Q	None (80 gene-panel/WES)	NA	NK	VAF > 40% in tumor sample/bone marrow fibroblasts when available	11
F	36	AML	No	DDX41	p.R479Q	None (80 gene-panel/WES)	NA	Failure	VAF > 40% in tumor sample/bone marrow fibroblasts when available	11
M	61	AML-M2	No	DDX41	p.D140fs	DDX41 p.C264Y (37%); ZRSR2 p.E122X (13%); KMT2D:p.Q5073H (13%); IRF1:p.A42V (23%)	NA	NK	VAF > 40% in tumor sample/bone marrow fibroblasts when available	11
F	82	MDS-EB2	Cytopenia (2y before) and splenic marginal zone lymphoma (SMZL)	DDX41	p.E114fs	DDX41 p.E345D (9%); ASXL1 p.T736fs (3%); KRAS p.I36M (4%); SETBP1 p.D868N (3%); SETBP1 p.G870S (3%); SRSF2 p.P95H (9%)	NA	NK	VAF > 40% in tumor sample/bone marrow fibroblasts when available	11
F	69	AML-M0	No	DDX41	c.799-2T>A	DDX41 p.G530D (12%); ASXL1 p.R693X (2%); CBL p.C381Y (8%); EZH2 p.N263fs (8%); SETBP1 p.D868N (2%); SETBP1 p.G870S (6%)	NA	Trisomy 8	VAF > 40% in tumor sample/bone marrow fibroblasts when available	11
F	66	AML	Breast cancer	DDX41	p.R219H	None (80 gene-panel/WES)	NA	Inv(16)	VAF > 40% in tumor sample/bone marrow fibroblasts when available	11
M	78	MDS-EB2	Cytopenia (1y before)	DDX41	p.G173R	DDX41 p.T227M (9%); ASXL1 p.I899fs (4%)	NA	Del20q	VAF > 40% in tumor sample/bone marrow fibroblasts when available	11
M	64	MDS-EB2	Cytopenia (1.5y before)/sister with SMZL	DDX41	p.M1I	DDX41 p.R525H (5%)	NA	NK	VAF > 40% in tumor sample/bone marrow fibroblasts when available	11
M	84	MDS-EB1	No	DDX41	p.E245G	DDX41 p.R525H (31%)	NA	NK	VAF > 40% in tumor sample/bone marrow fibroblasts when available	11
F	69	AML-M2	No	DDX41	p.Q370X	DDX41 p.R525H (6%); CREBBP:p.R1702H (33%)	NA	NK	VAF > 40% in tumor sample/bone marrow fibroblasts when available	11
F	79	MDS/MPN	No	DDX41	p.D140fs	ASXL1 p.G642fs (14%); DNMT3A p.R882C (5%); NF1:p.Q803X (3%)	NA	NA	VAF > 40% in tumor sample/bone marrow fibroblasts when available	11
M	69	MDS-EB1	No	DDX41	p.R479W	None (80 gene-panel/WES)	NA	NK	VAF > 40% in tumor sample/bone marrow fibroblasts when available	11
M	79	MDS-EB1	Two brothers with HM	DDX41	c.542+2A>G	None (80 gene-panel/WES)	NA	NK	VAF > 40% in tumor sample/bone marrow fibroblasts when available	11
M	61	MDS-EB1	Bladder cancer	DDX41	p.S217P	DDX41 p.Q208E (34%); JAK2 p.V617F (4%); SF3B1 p.N626D (2%); SRSF2 p.P95L (38%); TET2 p.T1884A (2%); TET2 p.Y867H (3%)	NA	NK	VAF > 40% in tumor sample/bone marrow fibroblasts when available	11
M	68	AML	Cytopenia (6y before)/brother died of MDS	DDX41	p.K331del	DDX41 p.R525H (2%)	NA	NK	VAF > 40% in tumor sample/bone marrow fibroblasts when available	11
M	56	AML	No	DDX41	p.M1I	DDX41 p.R525H (11%); TP53 p.R248W (7%)	NA	NK	VAF > 40% in tumor sample/bone marrow fibroblasts when available	11
M	44	MDS-MLD	No	DDX41	p.M1L	DDX41 p.R525H (12%); ASXL1:p.G642fs (5%); EZH2:p.R690H (9%)	NA	NK	VAF > 40% in tumor sample/bone marrow fibroblasts when available	11
M	58	MDS-EB1	NA	DDX41	p.Y259C	DDX41 p.R525H (8.3%); CUX1 p.Q269* (3.6%); CUX1 p.R984* (3.3%); NRAS p.G12D (2.3%); TET2 p.H1325Ffs*13 (11.7%); TET2 c.3410-4A>G (12.4%)	NA	NK	VAF > 40% in oral epithelial cells	12
M	70	MDS-EB1	NA	DDX41	p.L328R	DDX41 p.R525H (16.8%); SRSF2 p.P95H (20.8%)	NA	NK	VAF > 40% in oral epithelial cells	12
M	71	MDS-MLD	NA	DDX41	p.V152G	DDX41 p.T227M (24.2%); DDX41 p.R525H (4.3%); ASXL1 p.A683_A684dup (34.7%)	NA	NK	VAF > 40% in oral epithelial cells	12
M	69	MDS-EB1	NA	DDX41	p.P258L	DDX41 p.L548H (3.8%); CBL p.F418S (3.6%); EZH2 p.R685H (5.8%)	NA	NK	VAF > 40% in oral epithelial cells	12
M	65	MDS-MLD	NA	DDX41	p.V152G	DDX41 p.R525H (37.4%); ASXL1 p.R693* (5.7%); PHF6 p.I314T (20.6%); TET2 p.E1144D (48.6%)	NA	NK	VAF > 40% in oral epithelial cells	12
M	67	MDS-EB2	NA	DDX41	p.E511*	DDX41 p.R525H (6.6%)	NA	NK	VAF > 40% in oral epithelial cells	12
M	73	AML	NA	DDX41	p.R369*	DDX41 p.R525H (8.3%)	NA	NK	VAF > 40% in oral epithelial cells	12
M	73	MDS-EB1	NA	DDX41	p.R311*	DDX41 p.R525H (7%); DNMT3A p.G699D (6.9%)	NA	NA	VAF > 40% in oral epithelial cells	12
M	68	MDS-EB1	NA	DDX41	p.R311*	DDX41 p.R525H (9.8%); ASXL1 p.E947* (8.6%); TP53 p.C242Y (9.3%)	NA	NK	VAF > 40% in oral epithelial cells	12
F	75	MDS-EB1	NA	DDX41	p.E131*	DDX41 p.R525H (8.2%); PHF6 p.I314T (4.9%); TP53 p.G117E (47.8%)	NA	NK	VAF > 40% in oral epithelial cells	12
M	62	AML	NA	DDX41	p.E185*	DDX41 p.R525H (3.8%)	NA	NA	VAF > 40% in oral epithelial cells	12
M	66	MDS-EB1	NA	DDX41	p.R369*	DDX41 p.R525H (2.9%)	NA	NK	VAF > 40% in oral epithelial cells	12
M	76	MDS-EB2	NA	DDX41	p.S217Ifs	DDX41 p.G530D (7%); SRSF2 p.P95H (5.9%)	NA	NK	VAF > 40% in oral epithelial cells	12
M	70	MDS-MLD	NA	DDX41	p.S289Hfs	None (114 gene-panel)	NA	NK	VAF > 40% in oral epithelial cells	12
M	58	MDS-EB2	NA	DDX41	p.T360Ifs	DDX41 p.R525H (12.9%); ASXL1 p.Y591* (10.5%); EZH2 p.D659Y (14.8%); EZH2 p.S533L (6.6%); PHF6 p.S246C (12.4%)	NA	NK	VAF > 40% in oral epithelial cells	12
M	47	MDS-EB2	NA	DDX41	p.T360Ifs	DDX41 p.R525H (8.4%); ASXL1 p.E635Rfs*15 (51.2%); CUX1 p.R1179* (1.8%); PHF6 p.C215F (15.5%); FAT1 p.V2888F (9%)	NA	NK	VAF > 40% in oral epithelial cells	12
M	58	MDS-EB1	NA	DDX41	p.T360Ifs	DDX41 p.P321L (22.3%)	NA	46,XY,t(17;17) (q21;q24)[10]/ 46,XY [10]	VAF > 40% in oral epithelial cells	12
M	78	MDS-EB2	NA	DDX41	p.S405Wfs	DDX41 p.R525H (4.2%)	NA	NK	VAF > 40% in oral epithelial cells	12
M	63	MDS-EB2	NA	DDX41	c.572-1G>C Splicing	DDX41 p.P379Q (14.1%); TP53 p.R175H (1.8%)	NA	NK	VAF > 40% in oral epithelial cells	12
M	33	MDS-EB2	NA	DDX41	c.935+4A>T Splicing	WT1 p.R380Gfs*70 (6.2%)	NA	NK	VAF > 40% in oral epithelial cells	12
M	74	AML	NA	DDX41	c.935+4A>T Splicing	DDX41 p.R525H (15.7%); ASXL1 p.S51Ffs*23 (13.6%); ETV6 p.W61* (7.4%); KRAS p.A146T (3%);	NA	NA	VAF > 40% in oral epithelial cells	12
M	59	MDS-EB1	NA	DDX41	p.P434dup	DDX41 p.R525H (16.3%); RUNX1 p.R177Q (16%); SRSF2 p.P95R (13.7%); TP53 p.R273H (2.8%); SH2B3 p.R392W (1.8%)	NA	NK	VAF > 40% in oral epithelial cells	12
M	73	MDS-EB2	NA	DDX41	p.M1I	DDX41 p.R525H (5.3%); RUNX1 p.R162K (1.3%)	NA	NK	VAF > 40% in oral epithelial cells	12
M	62	MDS-EB2	Progressive cytopenias including mild neutropenia, anemia, and thrombocytopenia	DDX41	p.D140fs	DDX41 p.R525H (<5%); ETV6 Y104C	NA	NK	skin fibroblasts	13
M	70	MDS-EB2	Pancytopenia/sister with chronic lymphocytic leukemia	DDX41	p.P258L	None (35-gene panel)	NA	NK	fibroblasts	14
M	49	MDS-EB2	Thrombocytopenia (6 months before)/Father died of MDS and paternal uncle died of AML	DDX41	p.F498fs	DDX41 p.R525H (7.9%); NOTCH1 p.T311A (30.8%); NOTCH1 p.T311P (9.6%); NOTCH3 p.L1518M (55.4%); CENPN p.Q35H (32%); BRF2 p.R203Q (34.3%); SNAPC4 p.V711M (61.9%); IL32 c.515delinsGG:p.D172fs (30.6%); LFNG c.163_166del:p.55_56de (39.3%); LFNG c.162_163insGATG: p.D55fs (18.8%)	NA	NK	buccal mucosal swab	15
M	68	AML	Father died of leukemia	DDX41	p.M1	DDX41 p.R525H	TET2 p.M1701I; FANCD2 p.R815Q; TP53 p.R213R	NK	T-cell clones	16
M	58	AML/donor-derived a high-risk MDS	No signs of prior bone marrow failure/father died of leukemia	DDX41	p.M1	ASXL1 p.P808Lfs*10 (5%); DNMT3A E854Gfs*25 (6-9%)	FANCD2 p.R815Q; TP53 p.R213R	NK	T-cell clones	16
M	66	Acute erythroid leukaemia	NA	DDX41	p.L237F, p.P238T	DDX41 p.R525H (Sanger sequencing of DDX41 gene)	NA	Del 20q	germline DNA (not specified)	17
F	69	MDS-EB1 (trilineafe dysplasia with 6% blasts)	NA	DDX41	p.G173R	DDX41 p.R525H; DNMT3A p.R635W; TET2 p.N789Mfs*12	NA	NK	buccal epithelial cells/cultured skin fibroblasts	18
M	78	MDS	NA	DDX41	p.E122*	DDX41 missense; TET2 frameshift; DNMT3A missense; TP53 missense; PHF6 missense,	NA	NK	Remission BM or benign FFPE tissue	19
NA	60-75	AML	NA	DDX41	Splice	DDX41 missense; TET2 missense; ASXL1 frameshift; CUX1 stop-gain; SRSF2 missense; SETBP1 missense; NF1 missense	NA	NK	Remission BM or benign FFPE tissue	19
NA	60-75	AML	NA	DDX41	Stop gain	DDX41 missense; DNMT3A missense; U2AF1 missense; SH2B3 frameshift	NA	NK	Remission BM or benign FFPE tissue	19
NA	60-75	AML	NA	DDX41	Stop gain	DDX41 missense; 2 ASXL1 frameshift; CUX1 stop-gain; PRPF8 missense; EZH2 missense	NA	Abnormal non-complex	Remission BM or benign FFPE tissue	19
NA	60-75	AML	NA	DDX41	Stop gain	DDX41 missense; CUX1 stop-gain; CBL missense	NA	NK	Remission BM or benign FFPE tissue	19
F	63	AML	NA	DDX41	p.D140Gfs*2	DNMT3A frameshift; EED missense	NA	NK	Remission BM or benign FFPE tissue	19
M	84	MDS	Multiple cancers including prostate cancer	DDX41	p.Met1?	DDX41 p.R525H; PTPN11 p.G503E	NA	NA	Skin fibroblasts, MSCs, hair roots, CD3+ T cells or saliva	20
NA	56	t-AML	Colon cancer	DDX41	p.?	DDX41 p.R525H	NA	NA	Skin fibroblasts, MSCs, hair roots, CD3+ T cells or saliva	20
M	62	t-MDS	Prostate cancer	DDX41	p.P258L	None in 44-gene panel	NA	NA	Skin fibroblasts, MSCs, hair roots, CD3+ T cells or saliva	20
M	74	AML	Prostate cancer	DDX41	p.D140Gfs*2	None in 44-gene panel	NA	NA	Skin fibroblasts, MSCs, hair roots, CD3+ T cells or saliva	20
F	76	AML	NA	DDX41	p.M1I	DDX41 p.R525H (1%); DNMT3A p.? (4.6%); SETBP1 p.D659G (1.1%)	NA	NK	Skin biopsy	21
M	77	AML	NA	DDX41	p.M1I	DDX41 p.R525H (1.1%); ASXL1 p.Q588fs (20.1%); BCORL1 p.Q447 (1.4%); TP53 p.R248Q (2%); TP53 p.R273C (1.4%)	NA	NK	Skin biopsy	21
M	60	AML	NA	DDX41	p.M1I	DDX41 p.C264Y (4.8%)	NA	45,X,-Y[6]/46,XY[14]	Skin biopsy	21
M	78	AML	NA	DDX41	p.M1I	None in 62-gene panel	NA	NK	Skin biopsy	21
M	59	AML	NA	DDX41	p.D140fs	TET2 p.P616fs (1.2%); TET2 p.S261 (1.4%)	NA	NK	Skin biopsy	21
NA	65	AML	NA	DDX41	p.L216V	DDX41 p.E345D (30.3%)	NA	NA	Skin biopsy	21
NA	44	AML	NA	DDX41	p.A500Cfs*9	None in 215 NGS panel	NA	NA	Complete remission BM	22
M	64	MDS-MLD	NA	DDX41	p.V152G	DDX41 p.R525H (27.4%); ASXL1 p.Q1142* (4.3%); TP53 p.G266V (2.1%)	NA	46,Y,t(X;3)(q28;q12)[3]/46,XY[17]	VAFs between 40-60%/sorted blood T-cells	23
M	76	MDS-MLD	NA	DDX41	p.V152G	DDX41 p.T227M (14.5%); EZH2 p.R684C (3.9%)	NA	NK	VAFs between 40-60%/sorted blood T-cells	23
M	58	MDS-EB1	NA	DDX41	p.Y259C	DDX41 p.R525H (14.5%); NF1 p.L1411V (14.3%); TP53 p.R273C (11.2%); PHF6 p.M1T (8.5%); PHF6 p.R116*(3.6%)	NA	NK	VAFs between 40-60%/sorted blood T-cells	23
M	63	MDS-MLD	NA	DDX41	p.V152G	DDX41 p.T227M (12.1%); PHF6 p.G248D (6.8%); CBL p.P6825fs (5.1%)	NA	NK	VAFs between 40-60%/sorted blood T-cells	23
M	76	MDS-EB1	NA	DDX41	p.V152G	DDX41 p.R525H (10.6%); EZH2 c.625+1G>A (2.2%)	NA	NK	VAFs between 40-60%/sorted blood T-cells	23
M	71	MDS-EB1	NA	DDX41	p.Y259C	DDX41 p.R525H (13.6%); CBL p.R420L (10.8%); NF1 p.A2625T (10.4%); ASXL1 p.D784fs (7.7%)	NA	46,XY,add(7)(11.2)[4]/46,XY[16]	VAFs between 40-60%/sorted blood T-cells	23
M	61	MDS-EB2	NA	DDX41	p.E7*	DDX41 p.G228C (14%); SRSF2 p.P95H (11.9%), ETNK1 p.N244S (8.6%)	NA	NK	VAFs between 40-60%/sorted blood T-cells	23
M	78	MDS-EB1	NA	DDX41	p.V152G	DDX41 p.T227M (25.4%); ETNK1 p.G245A (19.4%)	NA	45,X,-Y[6]/46,XY[19]	VAFs between 40-60%/sorted blood T-cells	23
M	61	MDS-MLD	NA	DDX41	p.Y259C	DDX41 p.T227M (6.5%); NF1 p.K1423Q (5.0)	NA	NK	VAFs between 40-60%/sorted blood T-cells	23
M	65	MDS-EB1	NA	DDX41	p.Y259C	DDX41 p.R525H (14.5%)	NA	NK	VAFs between 40-60%/sorted blood T-cells	23
M	79	MDS-EB1	NA	DDX41	p.L328R	DDX41 p.G530S (22.5%)	NA	NK	VAFs between 40-60%/sorted blood T-cells	23
M	71	MDS-EB1	NA	DDX41	p.Y259C	DDX41 p.R525H (7.7%); DNMT3A p.W893fs (13.6%), NF1 p.H1605dup (7.2%), DNMT1 p.Y940N (3.0%), PHF6 p.C20F (2.6%)	NA	46,XY,del(7)(q22q31)[16]/46,XY[14]	VAFs between 40-60%/sorted blood T-cells	23
M	75	MDS-EB1	NA	DDX41	p.E7*	KDM6A p.C1331S (5.0%), TP53 p.R280I (3.1%)	NA	46,XY,del(20)(q11.2q13.3)[3]/46,XY[17]	VAFs between 40-60%/sorted blood T-cells	23
M	41	MDS-EB2	NA	DDX41	p.A500fs	DDX41 p.R525H (7.7%); CBL p.K389M (6.4%)	NA	NK	VAFs between 40-60%/sorted blood T-cells	23
M	62	MDS-MLD	NA	DDX41	p.V152G	DDX41 p.R525H (18.7%); DNMT3A p.F752del (21.7%), IKZF1 p.N159S (3.1%)	NA	NK	VAFs between 40-60%/sorted blood T-cells	23
M	72	MDS-SLD	NA	DDX41	p.V152G	DDX41 p.A376V (28.9%);	NA	NK	VAFs between 40-60%/sorted blood T-cells	23
M	65	MDS-MLD	NA	DDX41	p.V152G	DDX41 p.T227M (35.8%)	NA	NK	VAFs between 40-60%/sorted blood T-cells	23
M	75	MDS-EB2	NA	DDX41	p.A500fs	DDX41 p.D344E (3.2%); TET2 p.E1728* (3.3%); PHF6 p.M1T (2.9%)	NA	NK	VAFs between 40-60%/sorted blood T-cells	23
M	75	MDS-EB1	NA	DDX41	p.Y259C	DDX41 p.R525H (5.7%); TET2 p.H1921R (6.6%); JAK2 p.V617F (4.1%)	NA	NK	VAFs between 40-60%/sorted blood T-cells	23
M	74	AML NOS	NA	DDX41	p.A500fs	DDX41 p.R525H (2%); EZH2 c.2196-1G>C (2.0%)	NA	NK	VAFs between 40-60%/sorted blood T-cells	23
M	63	AML NOS	NA	DDX41	p.E7*	DDX41 p.R525H (2.7%); PHF6 p.M1V (3.8%)	NA	NK	VAFs between 40-60%/sorted blood T-cells	23
F	71	AML NOS	NA	DDX41	p.A500fs	DDX41 p.R525H (15.8%); SETBP1 p.D868N (15.4%); ASXL1 p.W796fs (15.1%)	NA	NK	VAFs between 40-60%/sorted blood T-cells	23
M	69	AML NOS	NA	DDX41	p.A500fs	DDX41 p.R525H (23.2%); ASXL1 p.R693* (25.7%); NRAS p.G12D (7.1)%	NA	48,XY,+1,+8[8]/46,XY[12]	VAFs between 40-60%/sorted blood T-cells	23
M	67	AML	Leukopenia, thrombocytopenia/AML (brother), lymphoma (mother), thrombocytopenia (son)	DDX41	p.M1I	none	NA	NK	Skin fibroblast	24
F	60	AML	Leukopenia/Breast (mother)	DDX41	c.572-1G>A	DDX41 p.R525H (4.7%); JAK2 (8.8 %)	NA	46,XX,der(1;14)	Skin fibroblast	24
M	58	MDS, AML	Anemia/Lung (mother)	DDX41	p.M1I	DDX41 p.R525H (15.0%); DDX41 p.A346T (9.6%)	NA	NK	Skin fibroblast	24
M	57	AML	None/None	DDX41	p.D140fs*2	none	NA	NK	Skin fibroblast	24
M	77	MDS-MLD	Prostate cancer/Prostate, pancreas (paternal grandfather)	DDX41	p.M1I	DNMT3A (5.9%)	NA	NK	Skin fibroblast	24
F	62	RCMD	Leukopenia/none	DDX41	p.Q41*	DDX41 p.P321L (28.7%)	NA	NK	Skin fibroblast	24
M	68	AML	None/Lung (sister), prostate (brother), colon (brother), breast (niece)	DDX41	p.D140fs*2	DDX41 p.R525H (1.8%)	NA	NK	Skin fibroblast	24
M	70	MDS-EB	Leukopenia/Prostate (father, paternal uncle)	DDX41	p.D140fs*2	DDX41 p.T232A (3.6%)	NA	NK	Skin fibroblast	24
F	60	t-MDS	Melanoma, NHL/MDS (father), leukemia NOS (paternal aunt), MDS (paternal uncles x2)	DDX41	p.F183V	DDX41 p.G228C (8.2%); ASXL2 (1.3%)	NA	NK	Skin fibroblast	24
M	71	AML	Leukopenia, Prostate/Leukemia NOS (paternal aunt), pancreas (father)	DDX41	p.E426fs	DDX41 p.R525H (22.9%); ASXL1 (29.1%), ASXL1 (20.9%), PHF6 (35.9%), STAG2 (5.5%), U2AF1 (2.0%)	NA	NK	Skin fibroblast	24
M	72	RAEB	Prostate cancer/Leukemia NOS (father, paternal aunt), Hodgkin’s lymphoma (paternal aunt)	DDX41	p.D140fs*2	DDX41 p.R525H (1.1%); TET2 [3.3], SH2B3 (c.703C>T)* [62.9]	NA	NK	Skin fibroblast	24
M	74	AML	None/Colon (father), breast (mother, maternal aunt)	DDX41	p.Q41*	SRSF2 [6.9], BCORL1 [7.3],	NA	NK	Skin fibroblast	24
M	85	RAEB	Leukopenia/Breast (daughter), cervical (daughter)	DDX41	p.M1I	DDX41 p.R525H (1.4%)	NA	45,X,-Y	Skin fibroblast	24
M	80	MDS-EB	Leukopenia/MDS (sister), breast (paternal aunt, paternal grandmother)	DDX41	p.M316fs	DDX41 p.R525H (5.4%)	NA	NK	Skin fibroblast	24
M	74	MDS-EB	Leukopenia, anemia/Colorectal (mother)	DDX41	c.434+1G>A (IVS5+1G>A)	None	NA	47,XY,+8	Skin fibroblast	24
F	74	AML	Anemia/NA	DDX41	p.M1I	ASXL1 (3.8%), BCOR (33.7%), GNAS (6.3%), PHF6 (7.1%)	NA	NK	Skin fibroblast	24
M	73	MDS/MPN	Leukopenia, PV/Prostate (father), breast (sister)	DDX41	p.R159*	JAK2 (2.4%)	NA	NK	Skin fibroblast	24
M	73	t-AML	CLL/Colon (mother, father)	DDX41	p.D140fs*2	DDX41 p.R525H (2.1%)	NA	NK	Skin fibroblast	24
M	71	AML	Melanoma/AML (father), MDS/AML (paternal aunt)	DDX41	p.M1I	ASXL1 (5.8%), CUX1 (4.3%), TET2 (6.7%)	NA	NK	Skin fibroblast	24
M	71	MDS/AML	Leukopenia/Cytopenias (father), breast (mother, sister)	DDX41	p.E113fs	DDX41 p.R525H (6.5%); EED (3.2%); TET2 (1.3%)	NA	45,X,-Y	Skin fibroblast	24
M	67	AML	Leukopenia/Leukemia NOS (mother), neutropenia (brother), brain cancer (maternal aunt)	DDX41	p.D140fs*2	NF1 (2.8%)	NA	NK	Skin fibroblast	24
M	65	MDS	Leukopenia/none	DDX41	p.D140fs*2	DDX41 p.P321L (22.1%)	NA	NK	Skin fibroblast	24
M	65	MDS-EB/AML	Anemia/none	DDX41	p.G218D	None	NA	NK	Skin fibroblast	24
F	65	t-MDS	Ovarian/Lung (mother)	DDX41	p.I396T	DDX41 p.G586W (27.2%); ASXL1 (13.4%); TP53 (1.4%); PHF6 (24.9%)	NA	47,XX,+8	Skin fibroblast	24
M	62	MDS-EB	Leukopenia, anemia/none	DDX41	p.D140fs*2	DDX41 p.R525H (4.6%)	NA	45,X,-Y	Skin fibroblast	24
M	61	AML	None/Multiple myeloma (mother), Leukemia NOS (paternal aunt), AML (paternal cousin, paternal grandfather)	DDX41	p.M1I	SETBP1 (2.7%)	NA	NK	Skin fibroblast	24
M	60	AML	Leukopenia, thrombocytopenia/Breast (paternal grandmother, paternal cousin)	DDX41	p.Q41*	DDX41 p.G530D (8.7%)	NA	NK	Skin fibroblast	24
M	57	AML	None/Thrombocytopenia (mother), colon (paternal grandmother)	DDX41	p.D140fs*2	DDX41 p.R525H (2.4%)	NA	NA	Skin fibroblast	24
M	57	MDS-MLD	Leukopenia/MDS (mother)	DDX41	p.R369G	DDX41 p.S4* (5.8%); ASXL1 (7.8%); TP53 (2.5%)	NA	NK	Skin fibroblast	24
M	55	MDS-MLD	Leukopenia, anemia/Neutropenia (father)	DDX41	p.D336fs	DDX41 p.P321L (7.3%); ASXL1 (19.8%); NRAS (11.5%), SRSF2 (2.2%)	NA	NK	Skin fibroblast	24
F	54	MDS-EB	Leukopenia/None	DDX41	p.L283fs	none	NA	NK	Skin fibroblast	24
M	70	MDS	NA	DDX41	p.R339C	DDX41 p.I592F	NA	NA	PB T lymphocytes	9
F	58	AML	NA	DDX41	p.D30_D32del	None in 15 gene NGS panel	NA	Complex	Skin biopsy	9
F	24	MDS-U	Scoliosis, asthma as a child	ERCC6L2	p.I475Tfs*36 and p.R1474Tfs	TP53 (12%); TP53 (21%)	NA	NA	Skin biopsy	25
M	38/39	MDS then AML M6	No	ERCC6L2	p.I475Tfs*36	TP53 p.H178D (35%) (WES, 45-genes analyzed)	NA	Hypodiploid 41 -43, -5, -7, -17, -18, -19, -20	skin samples	26
F	36/37	MDS then AML M6	Melanoma in situ	ERCC6L2	p.I475Tfs*36	TP53 p.V173M (only FLT3/NPM1/TP53 analyzed)	NA	Hypodiploid 43, -7, -12, 5q-	skin samples	26
F	59	AML-M6	No/sister died of AML-M6 and other sister has BMF	ERCC6L2	p.I475Tfs*36	TP53 p.H193Y; TP53 p.R273H (only FLT3/NPM1/TP53 analyzed)	NA	t(3;12;?),t(12;?), -7, -5, t(5;?)	skin samples	26
M	65	AML-M6	Tubular adenoma with dysplasia in rectum/sister died of AA	ERCC6L2	p.I475Tfs*36	TP53 p.R273H, TP53 p.E286K (only FLT3/NPM1/TP53 analyzed)	NA	42-46, del(5)(q31), dup(5)(q31)/t(5;5), -7, 11q23/MLL amplification or translocation, -4	skin samples	26
F	53	MDS (6%)	NA	ETV6	p.R49C	None in 15 gene NGS panel	NA	NK	PB T lymphocytes	9
M	19	Mixed phenotype acute leukaemia (30%)	Mild thrombocytopenia	ETV6	p.W72*	ETV6 R103AfsTer19 (31%) (54-gene panel)	NOTCH1 P2377L (49.7%)	Complex karyotype with 4q, 13q gains, and 5q, 11q del	Nails DNA	27
NA	21	MDS (RAEB-I) (7%)	Thrombocytopenia	ETV6	p.R399C	BCOR p.1077_1078del (35%); KRAS p.Y64N (39%); RUNX1 p.A142fs (40%)	GPR144 p.A789S; ITGA8 p.L249P; PLEC p.R750C; TOP3B p.E498K	NK	fibroblasts	28
M	4	AML	Previous ALL that progressed to AML/mother with trombocytopenia	ETV6	p.R386fs	CBL R420Q (66.6%) (WGS)	NA	NA	BM or PB collected during clinical remission	29
M	3	AML	NA/mother with ALL	ETV6	p.R399H	ASXL1 S1013_T1018fs (17.8%) (WGS)	NA	NA	BM or PB collected during clinical remission	29
F	8	MDS that progressed to AML in 7 months	BMF, TCP, FA - short stature, congenital adrenal hyperplasia, subclinical hypothyroidism, skin hyperpigmentation and absence of thumbs and hyperconvex nails	FANCL	p.D275LfsX13 (hom)	SETBP1 p.G870S (47%)	NA	Consistent copy number losses of 7q and 18p and gains of 3q and 21q and accumulated non-clonal single cell chromosomal abnormalities	Family segregation	30
NA	62	AML	NA	FANCD1	p.T933Rfs*2	IDH2 p.R140Q (44.9%), DNMT3A p.R882H (53.8%)	NA	NA	Complete remission BM	22
NA	45	AML	NA	FANCN	Exon 11 deletion	DNMT3A, FLT3 ITD, KMT2A PTD	NA	NA	Complete remission BM	22
NA	58	AML	NA	FANCI	c.158-2A > G splicing	RUNX1-RUNX1T1	NA	NA	Complete remission BM	22
NA	3	AML	NA	FANCI	c.158-2A > G splicing	KIT p.D816V (31.8%)	NA	NA	Complete remission BM	22
NA	5	AML	NA	FANCQ	p.R153H	FLT3, FLT3 ITD, PML-RARA	NA	NA	Complete remission BM	22
NA	46	t-AML	NHL	FANCB	p.R409W (100% VAF)	None in 44-gene panel	NF1 p.P6L VUS	NA	Skin fibroblasts, MSCs, hair roots, CD3+ T cells or saliva	20
F	19	MDS-MLD	Erythema nodosum/ panniculitis	GATA2	p.T354M	SETBP1 (48%), CREBBP (49%)	NA	NK	Skin biopsy	25
F	22	MDS-U	Leukocytoclastic vasculitis	GATA2	Intragenic deletion	None in clinical targeted panel	NA	nuc ish (7q22)x1,(7q31)x1 [260/400]	Skin biopsy	25
M	NA	MDS	NA	GATA2	p.T354M	1 variant from WES	NA	Trisomy 8	VAF >40% and first degree relative with the same GATA2 mutation	31
M	NA	MDS	NA	GATA2	p.T354M	3 variants from WES	NA	Trisomy 8	VAF >40% and first degree relative with the same GATA2 mutation	31
M	NA	MDS	NA	GATA2	p.C373del5	STAG2 p.Q556* (24%) and 4 variants from WES	NA	Monosomy 7	VAF >40% and first degree relative with the same GATA2 mutation	31
F	NA	MDS	NA	GATA2	p.G199fs	ASXL1 p.G646fs*12 (33%) and 5 variants from WES	NA	del(9)(q13q22)	VAF >40% and first degree relative with the same GATA2 mutation	31
F	NA	MDS	NA	GATA2	p.R330X	4 variants from WES	NA	Trisomy 8	VAF >40% and first degree relative with the same GATA2 mutation	31
F	NA	MDS	NA	GATA2	p.R330X	STAG2 p.Y636* (5.8%) and 1 variant from WES	NA	Trisomy 8	VAF >40% and first degree relative with the same GATA2 mutation	31
M	NA	MDS	NA	GATA2	p.R398W	BCOR p.S907Afs*6 (45.4%); SRSF2 p.P95H (20.3%); STAG p.T918Pfs*13 (38.5%); STAG2 p.Glu968* (5%) and 8 variants from WES	NA	NK	VAF >40% and first degree relative with the same GATA2 mutation	31
M	NA	MDS	NA	GATA2	p.R361H	DNMT3A p.W601Cfs*50 (11.1%); STAG2 p.Y331* (27.1%) and 5 variants from WES	NA	NK	VAF >40% and first degree relative with the same GATA2 mutation	31
F	NA	MDS	NA	GATA2	p.Y376X	STAG2 p.Q847* (20.6%) and 2 variants from WES	NA	NK	VAF >40% and first degree relative with the same GATA2 mutation	31
M	NA	MDS	NA	GATA2	p.Y376X	STAG2 p.Y893* (32.8%) and 13 variants from WES	NA	der(1;7)(q10;p10); trisomy 8	VAF >40% and first degree relative with the same GATA2 mutation	31
M	NA	MDS	NA	GATA2	p.R361P	STAG2 p.I885Yfs*10 (51.8%) and 3 variants from WES	NA	NK	VAF >40% and first degree relative with the same GATA2 mutation	31
F	NA	MDS	NA	GATA2	p.A300Gfs	ASXL1 p.Q780* (6.8%); BCOR c.4428+1G>A (10.9%) and 3 variants from WES	NA	NK	VAF >40% and first degree relative with the same GATA2 mutation	31
F	NA	MDS	NA	GATA2	c.1017+572C>T	1 variant from WES	NA	NK	VAF >40% and first degree relative with the same GATA2 mutation	31
F	NA	MDS	NA	GATA2	c.1017+572C>T	ETV6 p.E44K (27.5%) and 2 variants from WES	NA	NK	VAF >40% and first degree relative with the same GATA2 mutation	31
F	NA	MDS	NA	GATA2	p.R398W	DNMT3A p.R326C (26.4%); DNMT3A c.1668-1G>A splicing (7.1%); U2AF1 p.Q157R (19.3%) and 8 variants from WES	NA	trp(1)(q21q32)	VAF >40% and first degree relative with the same GATA2 mutation	31
M	NA	MDS	NA	GATA2	p.S340-N381del	DNMT3A c.2083-2A>C splicing (11.9%); STAG2 p.R604* (15.1%); STAG2c.3467+1G>A splicing (5.5%) and 3 variants from WES	NA	Trisomy 8	VAF >40% and first degree relative with the same GATA2 mutation	31
F	NA	MDS	NA	GATA2	c.1017+1G>T	RUNX1 p.D198G (7.4%) and 3 variants from WES	NA	Monosomy 7	VAF >40% and first degree relative with the same GATA2 mutation	31
F	NA	MDS	NA	GATA2	c.1017+1G>T	ASXL1 p.G646fs*12 (18%) and 5 variants from WES	NA	Trisomy 8	VAF >40% and first degree relative with the same GATA2 mutation	31
M	NA	MDS	NA	GATA2	p.R361C	STAG2 p.R1242* (16.8%); STAG2 p.L393Yfs*32 (7.8%) and 5 variants from WES	NA	der(1;7)(q10;p10); trisomy 8	VAF >40% and first degree relative with the same GATA2 mutation	31
F	NA	MDS	NA	GATA2	p.R398W	ASXL1 p.P698Rfs*5 (15.1%); CUX1 p.N492I (6.8%); RAD21 p.E552* (8.6%) and 7 variants from WES	NA	(1)t(1;15); trisomy 8	VAF >40% and first degree relative with the same GATA2 mutation	31
F	NA	MDS	NA	GATA2	p.T354K	7 variants from WES	NA	NK	VAF >40% and first degree relative with the same GATA2 mutation	31
F	NA	MDS	NA	GATA2	p.Q20X	SETBP1 p.D868N (5.3%); STAG2 p.Q963Vfs*20 (10.3%) and 3 variants from WES	NA	der(1;7)(q10;p10)	VAF >40% and first degree relative with the same GATA2 mutation	31
F	NA	MDS	NA	GATA2	p.R398W	ASXL1 p.L697fs*5 (23%) and 3 variants from WES	NA	Monosomy 7	VAF >40% and first degree relative with the same GATA2 mutation	31
F	NA	MDS	NA	GATA2	p.R398W	4 variants from WES	NA	Trisomy 8	VAF >40% and first degree relative with the same GATA2 mutation	31
F	NA	MDS	NA	GATA2	p.R396Q	ASXL1 p.I552V (35%)	NA	NK	VAF >40% and first degree relative with the same GATA2 mutation	31
M	NA	MDS	NA	GATA2	c.1017+572C>T	No variants detected by WES	NA	Monosomy 7; trisomy 8	VAF >40% and first degree relative with the same GATA2 mutation	31
M	12	RCC	Monocytopenia, lymphedema	GATA2	p.R330X	RUNX1 (20%)	NA	46,XY,-7,+t(1;7)(p11;q11)[2]/46,XY[17]	Skin fibroblasts, hair follicles, lymphocytes, segregation studies or when former approaches not available, based on VAF of 40%-60%	32
M	11	MDS-EB	Lipomas, lymphedema, obesity, thrombosis, verrucosis	GATA2	p.V70LfsX114	RUNX1 (16%); EZH2 (15%)	NA	47,XY,+der(1;7)(q10;p10),-7,+8[8]/46,XY[1]	Skin fibroblasts, hair follicles, lymphocytes, segregation studies or when former approaches not available, based on VAF of 40%-60%	32
M	15	RCC	Colitis, low B, T, NK cells, inverted CD4/CD8 ratio, low IgG and IgA, deafness, kidney asymmetry	GATA2	p.R396Q	KRAS (3%)	NA	47,XY,+8[3]/46,XY,+1,der(1;7)(q10;p10)[2] /46,XY[16]	Skin fibroblasts, hair follicles, lymphocytes, segregation studies or when former approaches not available, based on VAF of 40%-60%	32
F	12	MDS-EB	Effusion in eyes and extremities	GATA2	p.K390E	HOXA9 (19%); RAD21 (14%); PTEN (13%); STAG2 (13%)	NA	47,XX,+1,der(1;7)(q10;p10),+8[19]/46,XX[19]	Skin fibroblasts, hair follicles, lymphocytes, segregation studies or when former approaches not available, based on VAF of 40%-60%	32
F	15	MDS-EB	Recurrent bacterial infections, monocytopenia	GATA2	p.T357A	STAG2 (36%)	NA	46,XX,+1,der(1;7)(q10;p10)[4]/ 47,idem,+11[7]/46,XX[29]	Skin fibroblasts, hair follicles, lymphocytes, segregation studies or when former approaches not available, based on VAF of 40%-60%	32
F	13	MDS-EB	Recurrent infections, lymphedema	GATA2	p.E415K	KRAS (19%)	NA	46,XX,+der(1)t(1;7)(p1?1;p1?1),-7[20]	Skin fibroblasts, hair follicles, lymphocytes, segregation studies or when former approaches not available, based on VAF of 40%-60%	32
M	16	MDS-U	None	GATA2	c.1017+572C>T, p.=	None (determined by NGS panel or WES)	NA	46,XY,+1,der(1;7)(q10;p10)[15]/46,XY[5]	Skin fibroblasts, hair follicles, lymphocytes, segregation studies or when former approaches not available, based on VAF of 40%-60%	32
M	23	MDS-MLD	Verrucosis, recurrent pneumonia, congenital deafness	GATA2	p.Y376X	STAG2 (29%)	NA	47,XY,+1,der(1;7)(q10;p10),+8[6]/46,XY[14]	Skin fibroblasts, hair follicles, lymphocytes, segregation studies or when former approaches not available, based on VAF of 40%-60%	32
M	37	MDS-MLD	Absent monocytes, B-cell precursors and DC	GATA2	p.R361C	STAG2 (62%)	NA	47,XY,+1,der(1;7)(q10;p10),+8[6]/46,XY[14]	Skin fibroblasts, hair follicles, lymphocytes, segregation studies or when former approaches not available, based on VAF of 40%-60%	32
F	23	MDS-MLD	M. kansasii lung and skin infection, history of warts in childhood, vulvar SCC	GATA2	p.Q20X	STAG2 (13%); RUNX1 (10%); BCOR (8%)	NA	46,XX,+1,der(1;7)(q10;p10)[10]/ 47,XX,+8[4]/46,XX[6]	Skin fibroblasts, hair follicles, lymphocytes, segregation studies or when former approaches not available, based on VAF of 40%-60%	32
M	24	MDS-EB	Verrucosis, migraines, seizure disorder	GATA2	p.W116LfsX69	GATA2 (26%); GATA2 (3%); IDH2 (2%)	NA	46,XY,+1,der(1;7)[6]/47,idem,+8[8]/46,XY[6]	Skin fibroblasts, hair follicles, lymphocytes, segregation studies or when former approaches not available, based on VAF of 40%-60%	32
F	14	MDS-EB	Verrucosis, pilonidal cyst infection, bronchitis, absent monocytes and DC, low B cells, inverted CD4/CD8 ratio	GATA2	p.A190VfsX28 and p.T117I	SETBP1 (14%); MYB (5%); EZH2 (5%)	NA	46,XX,+1,der(1;7)[15]/47,idem,+8[3]/46,XX[2]	Skin fibroblasts, hair follicles, lymphocytes, segregation studies or when former approaches not available, based on VAF of 40%-60%	32
M	15	RCC	Recurrent pneumonia	GATA2	c.1143+1G>A, p.=	PAX5 (5%)	NA	45,XY,-7[18]/ 47,idem,+8,+der(1)t(1;7)(p11;p11)[2]	Skin fibroblasts, hair follicles, lymphocytes, segregation studies or when former approaches not available, based on VAF of 40%-60%	32
F	31	MDS-U	Monocytopenia	GATA2	p.T354M	SF3B1 (6%)	NA	47,XX,+8[13]/46,XX,+1,der(1;7)(q10;p10)[4]/ 46,XX[6]	Skin fibroblasts, hair follicles, lymphocytes, segregation studies or when former approaches not available, based on VAF of 40%-60%	32
F	14	MDS-EB	Umbilical hernia	GATA2	p.G268EfsX58	2 variants in STAG2; SETBP1	NA	47,XX,+1,der(1;7)(q10;p10),+8[6]/46,XX[34]	Skin fibroblasts, hair follicles, lymphocytes, segregation studies or when former approaches not available, based on VAF of 40%-60%	32
M	58	MDS	Monocytopenia	GATA2	p.M388T	ASXL1 (3%)	NA	45,X,-Y[7]/45,idem,+1,der(1;7)(q10;p10)[3]/ 46,XY[9]	Skin fibroblasts, hair follicles, lymphocytes, segregation studies or when former approaches not available, based on VAF of 40%-60%	32
F	15	AML	None	GATA2	p.V211SfsX7	RUNX1 (33%); EZH2 (27%)	NA	47,XX,+1,der(1;7)(q10;p10),+8[1]/ 50,idem,+14,+19,+21[12]	Skin fibroblasts, hair follicles, lymphocytes, segregation studies or when former approaches not available, based on VAF of 40%-60%	32
M	31	MDS-MLD	Genital HPV warts, absent monocytes, DC and B-cell precursors	GATA2	c.1017+572C>T, p.=	ETNK1 (10%)	NA	46,XY,der(1;7)(q10;p10)[11]/46,XY[9]	Skin fibroblasts, hair follicles, lymphocytes, segregation studies or when former approaches not available, based on VAF of 40%-60%	32
M	26	MDS-MLD	Disseminated M. kansasii infection, Klebsiella pneumonia, absent monocytes, DC, B-cell precursors, decreased NK and mature B-cells	GATA2	p.T354M	ASXL1 (5%); CUX1 (6%); STAG2 (1%)	NA	46,XY,der(1;7)(q10;p10)[7]/ 46,XY,dup(1)(q21q32)[1]/46,XY[12]	Skin fibroblasts, hair follicles, lymphocytes, segregation studies or when former approaches not available, based on VAF of 40%-60%	32
M	46	MDS	Congenital sensorineural hearing loss, pancytopenia, phlebitis, pneumonia, and intramuscular abscess	GATA2	p.K378Nfs*12	None in NGS panel of 4813 genes including 109 frequently mutated in MDS/AML	NA	NK	PB, segregating	33
M	35	MDS	MonoMac Syndrome	GATA2	p.R396Q	None in 15 gene NGS panel	NA	Complex	Skin biopsy	9
M	32	MDS	MonoMac Syndrome	GATA2	p.R396W	None in 15 gene NGS panel	NA	47,XY,+8 [5]; 46,XY [11]	Skin biopsy	9
F	7	AML-M0	NA/no familial AML history	GATA2	p.A342T	NRAS	NA	45,XX,add(3)(p13),del(6)(q?), der(8) t(3;8)(p21;q24), -13	Complete remission (CR) samples and family segregation	34
F	25	MDS then AML-M5a (76% blasts)	History of pancytopenia (7 years before)	GATA2	p.L375F	NRAS p.Q61K (35%) (not present in the MDS sample)	NA	Trisomy 20 in 65% metaphases, trisomy 8 in 100% (only trisomy 8 was present in MDS sample)	NA	35
F	23	MDS	NA	GATA2	p.R398W	ASXL1 p.G646Wfs*12 (7.2%)	NA	NK	skin fibroblasts/buccal cell samples	36
F	37	MDS	NA	GATA2	p.R398W	ASXL1 p.C594* (8.1%); MLL p.L39P (5.5%)	NA	tri1q, -x, tri8	skin fibroblasts/buccal cell samples	36
M	23	MDS	NA	GATA2	p.R361H	BCOR p.I364Sfs*14 (22%)	NA	NK	skin fibroblasts/buccal cell samples	36
F	44	MDS	NA	GATA2	p.T372A	DNMT3A p.Y432* (14%)	NA	Trisomy 8	skin fibroblasts/buccal cell samples	36
M	32	MDS	NA	GATA2	p.R396Q	STAG2 p.V873Nfs*23 (56%)	NA	NK	skin fibroblasts/buccal cell samples	36
F	27	MDS	NA/twin sister with MDS	GATA2	p.R330*	STAG2 p.Y636* (6.3%)	NA	Trisomy 8	skin fibroblasts/buccal cell samples	36
F	27	MDS	NA/twin sister with MDS	GATA2	p.R330*	None (49-genes panel)	NA	Trisomy 8	skin fibroblasts/buccal cell samples	36
F	53	MDS	NA	GATA2	p.G268*	MLL p.Y1205H (52%); STAG2 p.W1103* (42%)	NA	13q del	skin fibroblasts/buccal cell samples	36
F	49	MDS	NA	GATA2	p.G199Lfs21	None (49-genes panel)	NA	9q del	skin fibroblasts/buccal cell samples	36
F	28	MDS	NA	GATA2	p.R396W	ASXL1 p.A627Efs*7 (35%)	NA	NK	skin fibroblasts/buccal cell samples	36
M	35	MDS RAEB-2 (transformed to AML) (11% blasts)	History of immunodeficiency/no family hisotry	GATA2	p.R330*	EZH2 p.E210K (38.8%); GATA1 p.R293Q (38.1%); HECW2 p.V701M (24.6 %)	NA	Trisomy 8	Nail/bone marrow derived mesenchymal stem cells	37
M	23	MDS (17% blasts) RAEB-2	No/family hisotry of MDS/AML	GATA2	p.T354M	ASXL1 p.G646Wfs*12 (36%)	NA	Monosomy 7	Saliva DNA/remission samples/family segregation	38
M	18	MDS (7% blasts) RAEB-1	History of recurrent infections and multiple plantar warts/family hisotry of MDS/AML	GATA2	p.T354M	ASXL1 p.G646Wfs*12	NA	Monosomy 7	Saliva DNA/family segregation	38
M	NA	MDS	MonoMac syndrome	GATA2	p.C298LfsX86 fs	None (82-gene panel)	LAMB4 p.P304L (51%); NCOR2 p.I58N (52%); NCOR2 p.L1466F (46%)	47,XY,der(1;7)(q10;p10),+8[10] /46,XY[10]	CD3+ cells sorted from peripheral blood mononuclear cells	39
M	NA	MDS	MonoMac syndrome	GATA2	p.C298LfsX86 fs	GATA2 p.K390del (39%); RUNX1 p.Q237EfsX335 (37%)	BRCA2 p.D1476G (53%); NCOR2 p.I58N (46%); NCOR2 p.L1466F (47%)	47,XY,der(1;7)(q10;p10),+8[10] /46,XY[10]	CD3+ cells sorted from peripheral blood mononuclear cells	39
M	NA	MDS	NA	GATA2	p.C298LfsX86 fs	ASXL1 p.N893X (24%); ATRX p.R212X (6%); CUX1 G1472S (2%); IDH2 p.R140W (3%); NRAS p.E63K (6%); SF3B1 R196Q (3%); SMC3 I337R (4%); STAG2 p.R1012X (16%)	LAMB4 p.P304L (38%)	47,XY,+8	CD3+ cells sorted from peripheral blood mononuclear cells	39
M	NA	RCMD	Emberger syndrome	GATA2	p.G268X	ASXL1 GL P963L (45%); FLT3 P377Q (46%); NRAS p.G12D (44%); TP53 p.Q16K (34%); WT1 p.S366RfsX19 (98%)	ASXL1 p.P963L (45%); DAXX p.G8S (49%)	45,XY,-7	CD3+ cells sorted from peripheral blood mononuclear cells	39
M	NA	MDS	NA	GATA2	c.1018-2A>G splicing	ASXL1 p.G646WfsX12 (14%); SETBP1 p.D868N (17%); ZRSR2 GL R317_S320dup (100%)	LUC7L2 p.R288P (58%); MAP3K4 p.N999S (48%); ZRSR2 p.R317_S320dup (100%)	45,XY,-7	CD3+ cells sorted from peripheral blood mononuclear cells	39
F	9	RCC (progressed to AML)	NA	GATA2	c.1018-1G>A splicing	IKZF1 p.P113LfsX4 (43.8%); RUNX1 p.D198G (29.8%); SETBP1 p.G870S (31.8%)	NA	Monosomy 7	PB, lymphoblastoid cell line (pre-HSCT), mouth wash (post-HSCT)	40
M	15	RCC	NA	GATA2	c.1018-2A>C splicing	None (46-gene panel)	NA	NK	PB, lymphoblastoid cell line (pre-HSCT),buccal swab (post-HSCT)	40
F	5	RCC 1st relapse	NA	GATA2	c.1144-1G>C splicing and p.L56S	None (46-gene panel)	NA	Monosomy 7	BM (relapse) and mouth wash (post-HSCT)	40
F	8	RCC	NA	GATA2	p.G200VfsX18	None (46-gene panel)	NA	Monosomy 7	Buccal swab (pre-HSCT), buccal swab (post-HSCT)	40
M	12	RCC (transformed to AML)	NA	GATA2	3.1-3.3Mb het del encompassing GATA2	CRLF2 p.N63S (58.0%)	NA	Monosomy 7	PBMC (pre-HSCT), skin fibroblast	40
NA	Paediatric (median age of 9 y, range 1.1–17.4 y)	MDS-EB	NA	GATA2	p.R396W	None (104-gene panel + PCR for SETBP1)	NA	Monosomy 7	Confirmed prior to study in 18/50 of study participants, remaining participants confirmed with skin fibroblasts, hair follicles, CD3+ cells or PB MNCs	41
NA	Paediatric (median age of 9 y, range 1.1–17.4 y)	RCC	NA	GATA2	p.S139Cfs*45	None (104-gene panel + PCR for SETBP1)	NA	Monosomy 7	Confirmed prior to study in 18/50 of study participants, remaining participants confirmed with skin fibroblasts, hair follicles, CD3+ cells or PB MNCs	41
NA	Paediatric (median age of 9 y, range 1.1–17.4 y)	MDS-EB	Myelofibrosis >grade 2	GATA2	p.V70Lfs*114	EZH2 p.L674V (26%); RUNX1 p.R444Pfs*128 (21%)	NA	der(1;7)	Confirmed prior to study in 18/50 of study participants, remaining participants confirmed with skin fibroblasts, hair follicles, CD3+ cells or PB MNCs	41
NA	Paediatric (median age of 9 y, range 1.1–17.4 y)	MDS-EB	NA	GATA2	p.S447R	ASXL1 p.T655Nfs*3 (17%); NF1 p.H2414Y (33%); RUNX1 p.P313Rfs*255 (22%); SETBP1 p.G870S; EZH2 p.E473G VUS	NA	Monosomy 7	Confirmed prior to study in 18/50 of study participants, remaining participants confirmed with skin fibroblasts, hair follicles, CD3+ cells or PB MNCs	41
NA	Paediatric (median age of 9 y, range 1.1–17.4 y)	RCC	NA	GATA2	c.1018-10_1037del 30bp splice acceptor mutation	SETBP1 p.D868N	NA	Monosomy 7	Confirmed prior to study in 18/50 of study participants, remaining participants confirmed with skin fibroblasts, hair follicles, CD3+ cells or PB MNCs	41
NA	Paediatric (median age of 9 y, range 1.1–17.4 y)	RCC	NA	GATA2	p.L229Cfs	SETBP1 p.D868N; MYB p.I376M VUS	NA	Monosomy 7	Confirmed prior to study in 18/50 of study participants, remaining participants confirmed with skin fibroblasts, hair follicles, CD3+ cells or PB MNCs	41
NA	Paediatric (median age of 9 y, range 1.1–17.4 y)	RCC	NA	GATA2	p.R398W	SGK2 p.H349Y VUS	NA	Monosomy 7	Confirmed prior to study in 18/50 of study participants, remaining participants confirmed with skin fibroblasts, hair follicles, CD3+ cells or PB MNCs	41
NA	Paediatric (median age of 9 y, range 1.1–17.4 y)	RCC	Myelofibrosis >grade 2	GATA2	del3q21.2-21.3	PIK3C2B p.R468C	NA	Monosomy 7	Confirmed prior to study in 18/50 of study participants, remaining participants confirmed with skin fibroblasts, hair follicles, CD3+ cells or PB MNCs	41
NA	Paediatric (median age of 9 y, range 1.1–17.4 y)	MDS-EB	NA	GATA2	p.K102fs*17	SETBP1 p.D874H	NA	Monosomy 7 and additional cytogenetic aberration	Confirmed prior to study in 18/50 of study participants, remaining participants confirmed with skin fibroblasts, hair follicles, CD3+ cells or PB MNCs	41
NA	Paediatric (median age of 9 y, range 1.1–17.4 y)	MDS-EB	NA	GATA2	p.G200Vfs*18	ASXL1 p.G646Wfs*12 (20%); SETBP1 p.D868N	NA	Monosomy 7 and additional cytogenetic aberration	Confirmed prior to study in 18/50 of study participants, remaining participants confirmed with skin fibroblasts, hair follicles, CD3+ cells or PB MNCs	41
NA	Paediatric (median age of 9 y, range 1.1–17.4 y)	RCC	NA	GATA2	p.R362*	None (104-gene panel + PCR for SETBP1)	NA	Monosomy 7 and additional cytogenetic aberration	Confirmed prior to study in 18/50 of study participants, remaining participants confirmed with skin fibroblasts, hair follicles, CD3+ cells or PB MNCs	41
NA	Paediatric (median age of 9 y, range 1.1–17.4 y)	RCC	NA	GATA2	p.R396Q	CREBBP p.P153L	NA	NK	Confirmed prior to study in 18/50 of study participants, remaining participants confirmed with skin fibroblasts, hair follicles, CD3+ cells or PB MNCs	41
NA	Paediatric (median age of 9 y, range 1.1–17.4 y)	RCC	Myelofibrosis >grade 2	GATA2	c.1017+1delG splice donor mutation	None (104-gene panel + PCR for SETBP1)	NA	Monosomy 7	Confirmed prior to study in 18/50 of study participants, remaining participants confirmed with skin fibroblasts, hair follicles, CD3+ cells or PB MNCs	41
NA	Paediatric (median age of 9 y, range 1.1–17.4 y)	MDS-EB	NA	GATA2	p.S201*	SETBP1 p.D868N; ARNTL2 p.I372T VUS; MYC p.S362F VUS; PIK3C2B p.P559L VUS; PTPRT p.R1330H VUS	NA	Monosomy 7	Confirmed prior to study in 18/50 of study participants, remaining participants confirmed with skin fibroblasts, hair follicles, CD3+ cells or PB MNCs	41
NA	Paediatric (median age of 9 y, range 1.1–17.4 y)	RCC	NA	GATA2	c.1018-10_1037del30bp splice acceptor	None (104-gene panel + PCR for SETBP1)	NA	NK	Confirmed prior to study in 18/50 of study participants, remaining participants confirmed with skin fibroblasts, hair follicles, CD3+ cells or PB MNCs	41
M	68	AML with MDS-related features	NA	GATA2	p.T354M	RUNX1 p.G59fs plus additional variants in WES/targeted seq	NA	NK	Skin biopsy sample or buccal swab	42
F	24	MDS RCMD	NA	GATA2	Intronic c.1017+572 (C>T)	ASXL1 p.L866* (20.8%) plus additional variants in WES	NA	NK	Skin biopsy sample or buccal swab	42
F	21	AML with MDS-related features	NA	GATA2	Intronic c.1017+572 (C>T)	None in 54-gene gene, some variants in WES/targeted seq	NA	NK	Skin biopsy sample or buccal swab	42
M	48	RCMD	NA	GATA2	p.R398W	EZH2 p.R690H (47.7%); EZH2 p.E249K (46.2%); ASXL1 p.R965* (46.8%); STAG2 p.Y413fs (83.3%) plus additional variants in WES/targeted seq	NA	add(3)(q21),+8, del(12)(p11.2p13)	Skin biopsy sample or buccal swab	42
M	18	MDS	Repeated infections, MonoMAC syndrome	GATA2	p.R396Q	BCOR p.R342X (92%); STAG2 splicing c.289-2A>C (80%); FANCA p.G755fs; MLL2 p.P187S	NA	47XY, +8	Paraffin embedded bone marrow (pre-HSPC) and buccal swab	43
M	17	MDS	Repeated infections, MonoMAC syndrome	GATA2	p.R396Q	STAG2 splicing c.1821+1G>A (22%); RYR2	NA	46XY, der(16)t(1; 16)(q21; q22)	Paraffin embedded bone marrow (pre-HSPC) and buccal swab	43
M	21	AML with MDS-related changes	Pancytopenia	GATA2	p.T354M	NRAS p.Q61R	NA	45,XY, −7[5]/47,XY,+13 [5]/46,XY[8]	Segregates with disease	44
M	~24	Donor-derived MDS	Neutropenia after allogenic HSCT from mother	GATA2	p.T354M	SETBP1 p.G870S (44.5%)	NA	Mother donor - 100% chimerism 45,XX,−7[20]	Segregates with disease	44
M	31	Hypocellular MDS	Pancytopenia, disseminated warts, lung infiltrates	GATA2	p.R361H	STAG2 p.Y331* (26.4%)	NA	46, XY	Segregates with disease	44
M	51	MDS with multilineage dysplasia	Chronic neutropenia, warts, recurrent infections, bilateral lymphedema	GATA2	p.340_381del	STAG2 R604* (53.9%)	NA	Trisomy 8	Segregates with disease	44
F	59	AML	NA	RUNX1	p.S141A	CEBPA p.K313fs (41.6%); GATA2 p.L321F (33.5%)	CEBPA p.R297L	46,XX[26]	Buccal swabs or saliva	45
M	27	AML	NA	RUNX1	p.S141A	CEBPA p.Q312fs (41.2%)	CEBPA p.R297L	46,XY,add(7)(q36)[6]/46,XY[14]	Buccal swabs or saliva	45
F	~80	AML	NA	RUNX1	p.R166G	CEBPA p.G123* (52.3%); EZH2 p.R63* (33.1%); EZH2 p.E745K (50.1%); NRAS p.G12D (30.1%); TET2 p.R1366C (69.3%); TET2 p.C1263Y (20%)	NA	47,XX,+8[20]	Buccal swabs or saliva	45
M	~75	AML	NA	RUNX1	p.R204*	ASXL1 p.E824fs (35.3%); IDH2 p.R140Q (48.7%); RUNX1 p.R166* (60%)	NA	47,XY,+13[3]/46,XY[30]	Buccal swabs or saliva	45
F	~45	AML	NA	RUNX1	p.K152fs	ASXL1 p.G643fs (18.9%); FLT3 p.V592 ITD (46.2%); PHF6 p.R116* (82.6%); RUNX1 p.G165fs (44.9%); STAG2 p.R69* (70%); U2AF1 p.Q157P (51.7%); WT1 p.P390fs (48.7%)	NA	46,XX[20]	Buccal swabs or saliva	45
F	~40	AML	NA	RUNX1	p.R166*	ASXL1 p.G643fs (34.4%); KRAS p.G12D (49.2%)	NA	46,XX,t(3;12)(q26.2;p13)[2]/45,XX,t(3;12)(q26.2;p13),-7[20]	Buccal swabs or saliva	45
M	~45	AML	NA	RUNX1	p.Q415fs	FLT3 p.V581 ITD (87.2%); MLL PTD	NA	46,XY[19]	Buccal swabs or saliva	45
F	~50	AML	NA	RUNX1	p.E143*	BCOR p.R1146* (96.05%); NRAS p.G12S (16.5%); NRAS p.Q61P (7.9%); U2AF1 p.S34Y (48.7%)	NA	47,XX,+8[20]/46,XX[1]	Buccal swabs or saliva	45
F	~55	AML	NA	RUNX1	p.Q15fs	NRAS p.Y64D (47.8%); SRSF2 p.P95L (51.5%); STAG2 p.L566fs (14.1%); TET2 p.A991fs (44%)	NA	45,X,add(X)(q13),-7,-22,+mar[cp19]/46,XX[1]	Buccal swabs or saliva	45
M	~75	AML	NA	RUNX1	p.R204*	IDH1 p.R132C (59.25%); JAK2 p.V617F (98.3%); SRSF2 p.P95L (46.4%)	NA	46,XY[19]/92,idemx2[4]	Buccal swabs or saliva	45
M	~65	AML	NA	RUNX1	p.R207W	FLT3 p.S585 ITD (77.4%); SF3B1 p.K666N (49.7%)	NA	51~52,XY,+6,+10,+13,+16,+21,+22[cp3]/46,XY[18]	Buccal swabs or saliva	45
F	27	AML	Thrombocytopenia	RUNX1	p.Q185Pfs*24	BCOR p. A997Hfs*24 (15.7%); BCORL1 p.V239Sfs*33 (10.9%); CDKN2A p.D74A (5.1%); DNMT3A p.D658V (13.9%); GATA2 p. R398Q (15.6%); PHF6 p.R319* (14.5%); PHF6 c.585 + 7delA splicing (6.7%)	NA	NA	Buccal analysis	46
NA	37	sAML	NA	RUNX1	p.F303fs	GATA2 p.L321H (28.1%); CHEK2 p.R406H (11.1%); CDC25C p.D234G (45.8%) plus 7 more identified via WES	NA	NA	PB and buccal mucosa	47
NA	17	AML	Myelofibrosis	RUNX1	p.F303fs	CDC25C p.D234G (39.1%) plus 7 more identified via WES	NA	NA	PB and buccal mucosa	47
NA	Paediatric (median age of 9 y, range 1.1–17.4 y)	RCC	NA	RUNX1	Monoallelic loss	None (104-gene panel + PCR for SETBP1)	NA	NK	Confirmed prior to study in 18/50 of study participants, 34/50 had GL status confirmed with skin fibroblasts, hair follicles, CD3+ cells or PB MNCs	41
NA	Paediatric (median age of 9 y, range 1.1–17.4 y)	MDS-EB	NA	RUNX1	Monoallelic loss	NRAS p.Q61H (6%); KRAS p.G12D (20%)	NA	Monosomy 7 and additional cytogenetic aberration	Confirmed prior to study in 18/50 of study participants, remaining participants confirmed with skin fibroblasts, hair follicles, CD3+ cells or PB MNCs	41
NA	Paediatric (median age of 9 y, range 1.1–17.4 y)	MDS-EB	NA	RUNX1	p.L40AfsX80	None (104-gene panel + PCR for SETBP1)	NA	NK	Confirmed prior to study in 18/50 of study participants, remaining participants confirmed with skin fibroblasts, hair follicles, CD3+ cells or PB MNCs	41
F	37	MDS with isolated del(5q)	NA	RUNX1	p.R388X	PTPN11 p.S554N (13.6%); STAG2 c.820-1 (G> e8-1 splicing (23.5%); CUX1 p.R995* (35%); CUX1 p.Q1232* (27.3%); BCOR p.L1673* (7.8%) plus additional variants in WES/targeted seq	NA	del(5q)	Skin biopsy sample or buccal swab	42
F	49	AML with MDS-related features	NA	RUNX1	p.R388X	DNMT3A p.R688H (41%); TET2 p.Q769fs (39.6%); U2AF1 p.Q157P (42.9%); BCOR p.S960fs (40.2%); BCOR p.S960A (41.3%) plus additional variants in WES	NA	NK	Skin biopsy sample or buccal swab	42
F	7	RAEB-1	NA	RUNX1	p.R204X	None in 54-gene panel, some variants in WES	NA	Del(7q)	Skin biopsy sample or buccal swab	42
M	61	RAEB-1	NA	RUNX1	p.R204X	BCOR c.4428+1 (C>T) e9+1 (27.6%); PHF6 p.Y302fs (26.4%) plus additional variants in WES/targeted seq	NA	NK	Skin biopsy sample or buccal swab	42
F	12	AML	NA	RUNX1	p.Y260X	SMC3 p.G35E (11.6%) plus additional variants in WES	NA	t(92;11) (q31;p15)	Skin biopsy sample or buccal swab	42
F	22	MDS-EB2	Thrombocytopenia	RUNX1	Del exon 1-2	JAK2 p.V617F (38%); PHF6 p.R275* (54%); TET2 p.N528K (49%); SH2B3 p.K278fs (54%)	JAK2 46/1 negative	NA	PBMNC	48
F	74	MDS to AML	Breast cancer, colon polyps, Keratosis pilaris	RUNX1	p.E20-G170del exon 3-5	U2AF1 p.Q157R (41%)	NA	NA	PBMNC	48
F	49	MDS	Keratosis pilaris, thrombocytopenia	RUNX1	p.L112Cfs*10	RUNX1 p.P203R (29%); MEIS1 p.E164K (28.3%)	NA	Trisomy 21	Buccal/BMMNC	48
F	45	AML	Thrombocytopenia	RUNX1	p.R169I	RUNX1 p.R166G (12%)	ASXL1 p.E1102D (56%)	NA	PBMNC	48
F	42	AML M2, AML relapse	Thrombocytopenia	RUNX1	p.R169I	None in targeted sequencing panel	ASXL1 p.E1102D (50%)	NK	PBMNC	48
M	NA	MDS-EB2 to AML	Psoriasis	RUNX1	p.R204Q	KMT2A PTD	NA	NA	Segregating	48
F	25	MDS-EB1 to AML	T-ALL	RUNX1	p.R204Q	NRAS p.Q61R	NA	NA	Segregating	48
F	28	Acute leukemia	Thrombocytopenia	RUNX1	p.R204Q CN-LOH	BCOR p.K1360fs (31%); BCORL1 p.F1060fs (36%); FLT3 ITD (19%)	NA	Trisomy 6	Saliva	48
M	58	MDS-EB1	Thrombocytopenia	RUNX1	p.R320*	RUNX1 p.C108R (26%)	IDH1 p.Y183C (58%)	der(1;7)(q10;p10) resulting in trisomy 1q and monosomy 7q	PBMNC	48
F	57	MDS/AML	Thrombocytopenia	RUNX1	p.R320*	EZH2 p.F145V (28%); RUNX1 p.V164D (12%)	CEBPA p.H195_P196dup (50%)	Monosomy 7	BMMNC/PBMNC	48
M	33	tMDS	Thrombocytopenia; T-NHL	RUNX1	p.A324Lfs*7	KRAS p.G12D (41%)	NA	46,XY,del(20)(q11.2q13.1)/47,indem,11,del(1)(p32)	Hair/PBMNC	48
F	66	MDS/MPN	FPD	RUNX1	p.R237K	None in NGS panel	NA	47,XX,+8	Blood & skin fibroblast	49
F	4	AML	FPD	RUNX1	Gene del (21q22)	None in NGS panel	NA	46,XX,r(7)	Blood	49
M	61	AML	FPD	RUNX1	p.I339_G340dup	None in NGS panel	NA	46,XY [20]	Blood & skin fibroblast	49
M	36	AML	Thrombocytopenia	RUNX1	p.G170Rfs*43	BCORL1 p.R1420*; FLT3 ITD; RUNX1 p.K110Q	NA	NK	Segregating & remission sample	50
M	62	AML-M0	Thrombocytopenia	RUNX1	Microdel 51 kd (aa143-251, exon 4-5)	BCOR p.K1137delinsTX (54%); DNMT3A p.W795C (48%); NRAS p.Q61K (47%); RUNX1 R139Q (50%); SRSF2 p.P95R (47%)	NA	NK	Remission sample	51
F	5	AML-M4	Hepatosplenomegaly and monocytosis	RUNX1	p.R201* (67%)	SH2B3 p.R392Q (67%); CHD4 p.R1177H (5.6%)	NA	Gain of 21q UPD (46,XX,der(21).ish amp(RUNX1)[15]/46,XX[5])	Segregating	52
F	5	AML-M4	Hepatosplenomegaly and monocytosis	RUNX1	p.R201*	JAK2 p.V617F UPD (68.2%); CDC27 p.I634T (16.7%); RBBP8 p.E320G (32.3%)	NA	Monosomy 7 and deletion of 9q (45,XX,-7[2]/45, XX, idem, del(9)(q21q31)[17] /46,XX [1])	Segregating	52
F	14	MDS (RCMD)	Mild anemia and thrombocytopenia	RUNX1	p.R201*	CDC27 p.I493V (7.5%)	NA	NK	Segregating	52
F	5	AML-M4	Thrombocytopenia	RUNX1	p.R201*	JAK2 p.V617F (20%); U2AF1 p.Q147E (41.2%)	NA	NK	Segregating	52
M	46	MDS with multi-lineage dysplasia	FPD	RUNX1	p.K194N	MLL Del of 1 copy of 11q23	NA	46,XY,del(11)(q13q23)[8]/46,YX[14]	Skin fibroblasts	53
F	7	MDS-EB1	FPD	RUNX1	p.K194N	None	NA	46,XX,del(5)(q31q34)[18]/46,XX	Skin fibroblasts	53
F	53	AML with myelodysplasia-related changes	FPD	RUNX1	p.P240Hfs & p.L56S (predicted benign)	IDH1 p.R132C (2.5%); KRAS p.P34R (20%); RUNX1 p.L112_P113del (29.9%)	NA	46,XX,t(2;22)(p23;q13.1),del(7)(q22q32)	Skin fibroblasts	53
F	48	AML with myelodysplasia-related changes	FPD, systemic mastocytosis	RUNX1	Del exons 1-6	KIT p.D816V (31.9%); RUNX1 p.R162K (30.6%); WT1 p.A382fs (22.4%)	NA	NK	Skin fibroblasts	53
M	42	AML with myelodysplasia-related changes	FPD	RUNX1	Del exons 1-6	None	NA	46,XY,del(7)(q22)[20]	Skin fibroblasts	53
M	44	AML-M0 (87%)	T2-ALL	RUNX1	p.R174Q	ASXL1 p.R693X (52%); EZH2 p.S669N (44%); JAK1 p.R879H (54%); JAK3 p.R657Q (55%); NOTCH1 p.K1607delinsNAK (97%); PHF6 p.S247Y (96%); TET2 p.P1962T (47%); CXCR4 p.V116Afs*55 (80%); plus more variants identified by WES	NA	Del1q36.32.23, del17q11.2, and other small deletions/duplications	Fibroblasts, CD34+, PBMNC and total BM cells	54
M	60	AML	NA	RUNX1	p.R177Q	FLT3 ITD (39%); KIT p.D816V (2%); PHF6 p.S176VfsX16 (8%); RUNX1 p.A160T (44%)	NA	NA	PB or BMMNCs	55
F	55	AML	NA	RUNX1	p.Q308RfsX259	RUNX1 p.G138PfsX12 but no other genes sequenced	NA	ND	PB or BMMNCs	55
F	29	t-AML	T-ALL	RUNX1	p.Q308RfsX259	KRAS p.G12D	NA	t(1;3)(p36;q26)	PB or BMMNCs	55
F	12	AML	NA	RUNX1	Complete deletion of RUNX1	Duplication of RUNX1-deleted chromosome, no others	NA	NA	PB or BMMNCs	55
F	48	AML	NA	RUNX1	p.R139X CN-LOH	KRAS p.I36M (45%); RAD21 p.R586X (31%)	NA	NA	PB or BMMNCs	55
F	37	AML	Thrombocytopenia with metrorrhagia	RUNX1	p.D305TfsX262	Dup of RUNX1 mutated chromosome; SRSF2 p.P95L (39%); TET2 p.T1280RfsX86 (8%); WT1 p.E384VfsX66 (31%); WT1 p.V374GfsX12 (40%)	NA	NA	PB or BMMNCs	55
F	12	AML	Thrombocytopenia	RUNX1	p.H377PfsX191	RUNX1 p.S114P (34%); SF3B1 p.K700E (4%)	NA	NA	PB or BMMNCs	55
M	36	AML	Thrombocytopenia	RUNX1	p.G143RfsX43	BCORL1 p.R1420X (77%); FLT3 ITD (11%); RUNX1 p.K83Q (42%)	NA	NA	PB or BMMNCs	55
F	43	AML	NA	RUNX1	p.T219RfsX8 (CN-LOH)	CBL p.L380P (80%); MPL p.W515L (10%); TP53 p.G245D (51%); WT1 p.R369X (6%)	NA	del(11)(q21)	PB or BMMNCs	55
F	42	AML	NA	RUNX1	p.A129E	Dup of RUNX1 mutated chromosome; SRSF2 p.P95L (29%)	NA	NA	PB or BMMNCs	55
F	63	MDS	Pancytopenia, idiopathic thrombocytopenic purpura, moderate fibrosis	RUNX1	5' microdel ~285 kb including promoter	MLL p.E1136D (9.5%); TET2 p.G1861V (9.4%)	NA	NK	Family history	56
M	29	MDS RAEB-1 (13%)	Thrombocytopenia	RUNX1	2Mb del in Ch 21 (del of entire RUNX1 gene)	BCOR p.Q1378fs (69.6%); ZRSR2 p.F236fs (74.3%)	NA	Trisomy 21	Family history	56
M	56	AML with myelodysplastic features	History of familial thrombocytopenia	RUNX1	p.R166X	ASXL1 p.Q695X (26%); IDH1 p.R132C (14%); RUNX1 p.P203R (6%)	NA	Trisomy 8	Buccal swab	57
F	45	AML with myelodysplastic features	History of familial thrombocytopenia	RUNX1	p.R166X	CEBPA p.R300C (5%); RUNX1 p.R166Q (11%); TET2 p.L1721W (50%)	NA	Monosomy 7	Buccal swab	57
F	40	MDS (later developed AML)	Thrombocytopenia	RUNX1	p.G289Dfs*22	BCOR p.P693fs (32%); BCORL1 p.T371P (25%); PHF6 p.G291E (18%)	NA	Karyotype 46, XX + 6, + 8	Segregating	58
M	51	AML (25% blasts)	Thrombocytopenia, colon adenocarcinoma (resected, no chemotherapy or radiotherapy)	RUNX1	p.R166X	RUNX1 R204X (10.5%), NFE2 p.Q139fs (20.2%)	NA	Trisomy 2	BM, PB and buccal samples	59
F	55	MDS to AML	Thrombocytopenia	RUNX1	p.R201X	IDH2 p.R140Q (40.5%); NRAS p.G12D (5.8%); STAG2 p.R1033X (38.75%); TET2 p.S471fs (38.5%)	NA	NK	BM, PB and buccal samples	59
M	52	AML (48% blasts)	Thrombocytopenia, transient non-specific migratory arthritis	RUNX1	p.R201X	NRAS p.G12D (45.2%); SRSF2 p.P95R (42.1%)	NA	NK	BM, PB and buccal samples	59
M	25	AML-M5	NA/Familial AML history	RUNX1	p.A129E	RUNX1 p.E395_R400>HfsX172	NA	ND	complete remission sample	60
M	25	AML-M5	NA/Familial AML history	RUNX1	p.A129E	RUNX1 p.R135S mutation	NA	ND	complete remission sample	60
F	42	AML-M0	NA/Familial AML history	RUNX1	p.A129E	RUNX1 Dup of mutated allele	NA	46,XX, +21[14]	complete remission sample	60
M	60	AML-M4	NA/Familial AML history	RUNX1	p.R177Q	FLT3 ITD; RUNX1 p.A160T	NA	NK	complete remission sample	60
F	55	AML-M5	NA/Familial AML history	RUNX1	p.Q308RfsX259	RUNX1 p.G138PfsX12	NA	NK	complete remission sample	60
F	24	AML-M2	T-ALL (5y before)/Familial AML history	RUNX1	p.Q308RfsX259	KRAS p.G12D COSM521	NA	46,XX,t(1;3)(p36;q26)[15]/46,XX[5]	complete remission sample	60
F	12	AML-M6	NA	RUNX1	Del	RUNX1 Dup of ch with del allele	NA	48,XXXc,+21[28]/47,XXXc[3]	complete remission sample	60
F	26	AML-M6	Familial platelet disorder	RUNX1	p.R232W	GATA2 A318T (15%); RUNX1 R201Q (15%); RUNX1 A142D (15%)	NA	NK	complete remission sample	61
F	38	AML-M5	Breast cancer	RUNX1	c.97+1G>A	DNMT3A W305* (45%)	NA	46, XX, t(9;11)(p22;q23)	complete remission sample	61
M	63	AML-M0	NA	RUNX1	c.97+1G>A	DNMT3A c.1842-2A>8 (35%); ETV6 S236Afs*21 (15%); GATA2 p.Y376* (23%); NPM1 W288Cfs*12 (35%)	NA	NK	complete remission sample	61
NA	46	MDS	NA/Familial AML/MDS history	RUNX1	Not specified	BCOR; PHF6; SF3B1; SRSF2; TP53	NA	del(11)	Cultured fibroblasts	62
NA	7	MDS	NA/Familial AML/MDS history	RUNX1	Not specified	None (28- or 81- gene panel)	NA	Adverse risk (del5q)	Cultured fibroblasts	62
NA	67	AML/sAML	NA/Familial AML/MDS history	RUNX1	Not specified	IDH1, EED	NA	Complex karyotype	Cultured fibroblasts	62
NA	42	AML/sAML	NA/Familial AML/MDS history	RUNX1	Not specified	BCOR; MLL; PHF6	NA	Adverse risk (del7 or del5 - unclear which)	Cultured fibroblasts	62
NA	53	AML/sAML relapse	NA/Familial AML/MDS history	RUNX1	Not specified	KRAS; RUNX1	NA	Adverse risk (del7 or del5 - unclear which)	Cultured fibroblasts	62
NA	48	AML/sAML relapse	NA/Familial AML/MDS history	RUNX1	Not specified	KIT; RUNX1; WT1	NA	Diploid	Cultured fibroblasts	62
M	5	AML-M0 (47% blasts)	Failure to thrive secondary to exocrine pancreatic insufficiency, hypotonia, musculoskeletal congenital anomalies (syndactyly of toes, abnormally short ribs) and intermittent neutropenia/No familial history	SBDS	p.S41fs and splicing c.258+2T>C	IDH1 p.R132C (38%), BRCA2 (8%)	NA	NK	Buccal swab	63
NA	Between 18-40 years	MDS	NA	SBDS	32% p.R169H and 55% c.258+2T>C *	ASXL1 p.1372-1372del (28%); TP53 p.R342fs (2%); TP53 p.M237I (24%); TP53 p.P27fs (25%)	NA	NA	NA	64
NA	Between 18-40 years	MDS	NA	SBDS	43% p.Q94K and 46% c.258+1G>C *	TP53 c.803-2A>G (10%); TP53 p.E258D (11%)	NA	NA	NA	64
NA	Between 18-40 years	MDS	NA	SBDS	9% c.258+2T>C, 62% c.258+2T>C *	ASXL1 p.V751fs (17%); TP53 p.Y220H (18%); TP53 p.R282W (16%)	NA	NA	NA	64
NA	Between 18-40 years	MDS	NA	SBDS	54% p.K62X and 44% c.258+2T>C *	TP53 p.I195T (23%); TP53 p.R273C (2%)	NA	NA	NA	64
NA	Between 18-40 years	MDS	NA	SBDS	22% p.K62X and 52% c.258+2T>C *	TP53 p.V172D (2%)	NA	NA	NA	64
NA	Between 18-40 years	MDS	NA	SBDS	17% p.K62X and 54% c.258+2T>C *	DNMT3A p.R749C (30%); TP53 p.R196G (25%); TP53 p.C141Y (22%)	NA	NA	NA	64
NA	Between 18-40 years	MDS	NA	SBDS	42% p.K62X and 49% c.258+2T>C *	TP53 p.R273C (2%)	NA	NA	NA	64
NA	NA	AML	SDS	SBDS	NA	EIF6; TP53; PRPF8; RUNX1	NA	5/15 had del(7q)/-7. 4/15 had del(5q), 3/15 had add(3q), 2/15 had del(20q), but unclear which patients	Fibroblasts	65
NA	NA	AML	SDS	SBDS	NA	EIF6; TP53; PRPF8	NA		Fibroblasts	65
NA	NA	AML	SDS	SBDS	NA	EIF6; TP53; DNMT3A	NA		Fibroblasts	65
NA	NA	AML	SDS	SBDS	NA	EIF6; TP53; IDH1	NA		Fibroblasts	65
NA	NA	AML	SDS	SBDS	NA	EIF6; TP53; U2AF1	NA		Fibroblasts	65
NA	NA	AML	SDS	SBDS	NA	TP53	NA		Fibroblasts	65
NA	NA	AML	SDS	SBDS	NA	TP53	NA		Fibroblasts	65
NA	NA	AML	SDS	SBDS	NA	TP53	NA		Fibroblasts	65
NA	NA	MDS	SDS	SBDS	NA	EIF6; TP53; PRPF8; NRAS	NA		Fibroblasts	65
NA	NA	MDS	SDS	SBDS	NA	EIF6; TP53	NA		Fibroblasts	65
NA	NA	MDS	SDS	SBDS	NA	EIF6; TP53	NA		Fibroblasts	65
NA	NA	MDS	SDS	SBDS	NA	EIF6; CSNK1A1; ASXL1	NA		Fibroblasts	65
NA	NA	MDS	SDS	SBDS	NA	EIF6	NA		Fibroblasts	65
NA	NA	MDS	SDS	SBDS	NA	EIF6	NA		Fibroblasts	65
NA	NA	MDS	SDS	SBDS	NA	SETBP1; NRAS; KRAS; BRAF	NA		Fibroblasts	65
NA	50	MDS/AML	Short telomeres	TERT	NA	None (49-gene panel)	NA	Monosomy 7/del 7q	NA	66
NA	57	MDS/AML with ring sideroblasts	Short telomeres	TERT	NA	TP53	NA	Monosomy 7/del 7q	NA	66
NA	64	MDS/AML with ring sideroblasts	Short telomeres	TERT	NA	MPL p.H624D (2.17%); SF3B1; TET2	NA	NA	NA	66
M	NA	AML	NA	TERT	p.R631W	None in 44-gene panel	NA	NA	Skin fibroblasts, MSCs, hair roots, CD3+ T cells or saliva	20
